# Supplementary material for: Genomic transcriptional profiling identifies a candidate blood biomarker signature for the diagnosis of septicemic melioidosis
Source: Genome Biol. 2009 Nov 10;10(11):R127. doi: 10.1186/gb-2009-10-11-r127 (PMC3091321; doi:10.1186/gb-2009-10-11-r127)
Supplement: Additional data file 1 — Specific information regarding individual patients enrolled in this study. [file gb-2009-10-11-r127-S1.XLSX]

## Sheet: Training set
Sample ID	Age	Gender	Race	Days of blood culture	Sources of infection	Bacterial isolation	Antibiotherapy before blood collection	Underlying diseases	Outcome	Antibiotherapy	Anti-fungal drugs	Immunosuppressive agents	T2D	T1D	Death	Pneumonia	Shock	Renal dysfunction	Liver dysfunction	Thrombocytopenia	Respiratory failure	Mechanical ventilation
I001	52	M	Asian	1	Community-acquired	Streptococcus non A,B	Ceftriaxone	-	Non survivor	Y					Y		Y		Y	Y
I002	52	F	Asian	7	Hospital-acquired	A. baumannii	Ceftazidime, Bactrim	T2D,CRF, lung edema	Survivor	Y			Y			Y					Y	Tracheal intubation
M001	68	M	Asian	0	Community-acquired	B. pseudomallei	Ceftazidime, Bactrim	Chronic heart failure, COPD	Non survivor	Y					Y	Y	Y				Y
M002	43	F	Asian	1	Community-acquired	B. pseudomallei	Ceftriaxone, Ceftazidime	T2D	Survivor	Y			Y			Y		Y			Y
R001	41	F	Asian		-	-	-	-	Survivor
M003	55	M	Asian	0	Community-acquired	B. pseudomallei	Ceftazidime	-	Non survivor	Y					Y	Y
DM002	55	F	Asian			-	-	T2D	Survivor				Y
I004	45	M	Asian	0	Community-acquired	Salmonella serotype B	Cloxacillin, Ceftriaxone	T2D,Arthritis	Survivor	Y			Y									Tracheal intubation
DM003	68	F	Asian		-	-	-	T2D	Survivor				Y
I006	37	M	Asian	0	Community-acquired	C. albicans	Ceftriaxone, Sulperazone, Bactrim	HIV infection,Tuberculosis	Survivor	Y	Y	Y
I007	73	F	Asian	0	Community-acquired	Corynebacterium spp.	-	NSAID-induced GI bleeding	Non survivor						Y	Y			Y		Y
M006	46	M	Asian	0	Community-acquired	B. pseudomallei	Ceftriaxone	T2D,Chirosis	Non survivor	Y			Y		Y	Y		Y		Y	Y
M007	50	M	Asian	1	Community-acquired	B. pseudomallei	Ceftazidime, Tazocin	Lung cancer	Survivor	Y						Y		Y
R003	42	F	Asian		-	-	-	T2D	Survivor				Y
DM004	39	M	Asian		-	-	-	T2D	Survivor				Y
I008	70	F	Asian	7	Hospital-acquired	E. coli	Bactrim, Ceftazidime	T2D, Urinary catheterization	Survivor	Y			Y			Y	Y				Y
M008	70	F	Asian	0	Community-acquired	B. pseudomallei	Ceftazidime, Bactrim	T2D	Non survivor	Y			Y		Y		Y	Y		Y	Y
I009	52	F	Asian	0	Community-acquired	Staphylococcus aureus	Ceftazidime, Cloxacillin	T2D, knee abcess	Survivor	Y			Y
M009	48	F	Asian	1	Community-acquired	B. pseudomallei	Sulperazone	T2D	Survivor	Y			Y			Y	Y	Y	Y	Y
M010	48	M	Asian	0	Community-acquired	B. pseudomallei	Ceftriaxone, Ceftazidime, Doxycycline	T2D	Survivor	Y			Y			Y
I010	72	F	Asian	6	Hospital-acquired	E. coli	Ceftriaxone	T2D,CRF, blood transfusion	Survivor	Y			Y					Y				Tracheal intubation
I011	38	F	Asian	1	Community-acquired	E. coli	-	HCV infection, Urinary catheterization	Survivor								Y		Y	Y
R004	48	M	Asian		-	-	-	-	Survivor				Y
M012	56	M	Asian	0	Community-acquired	B. pseudomallei	Sulperazone, Bactrim,Cetazidime	T1D,ARF	Survivor	Y				Y		Y
I012	69	F	Asian	0	Community-acquired	C. albicans	Ceftazidime	Renal failure	Survivor	Y		Y					Y			Y
I013	74	F	Asian	0	Community-acquired	Corynebacterium spp.	Ceftazidime, Clarithromycin	Chronic heart failure, COPD	Survivor	Y						Y	Y	Y		Y
DM005	41	F	Asian		-	-	-	T2D	Survivor				Y
R005	56	M	Asian		-	-	-	T1D	Survivor					Y
DM006	48	F	Asian		-	-	-	T2D	Survivor				Y
R006	41	M	Asian		-	-	-	-	Survivor
M014	65	F	Asian	0	Community-acquired	B. pseudomallei	Cloxacilin,Ceftazidime	T2D,Chirosis	Non survivor	Y			Y		Y		Y		Y
M015	41	M	Asian	1	Community-acquired	B. pseudomallei	Bactrim, Ceftazidime	-	Survivor	Y
I014	54	F	Asian	0	Community-acquired	Salmonella spp.	Ceftriaxone, Ceftazidime, Levofloxacin	T2D, Endometrial cancer,Idiopathic thrombocytopenic purpura	Survivor	Y			Y			Y				Y	Y
I015	41	M	Asian	0	Community-acquired	C. albicans	Ceftazidime	HIV infection	Survivor	Y	Y	Y								Y

## Sheet: Test set 1
Sample ID	Age	Gender	Race	Days of blood culture	Sources of infection	Bacterial isolation	Antiiotherapy before blood collection	Underlying diseases	Outcome	Antibiotherapy	Anti-fungal drugs	Immunosuppressive agents	T2D	T1D	Death	Pneumonia	Shock	Renal dysfunction	Liver dysfunction	Thrombocytopenia	respiratory failure	Mechanical ventilation
M016	39	M	Asian	0	community-acquired	B. pseudomallei	Ceftazidime, Bactrim, Doxycycline	T2D	Survivor	Y			Y
M017	52	F	Asian	0	community-acquired	B. pseudomallei	Norfloxacin, Ceftazolin	T2D	Survivor	Y			Y				Y				Y
I016	61	F	Asian	14	Hospital-acquired	Staphylococcus coagulase negative	Ceftazidime,Bactrim,Sulperazole	Hematemasis	Survivor	Y						Y				Y
I017	50	M	Asian	5	Hospital-acquired	Staphylococcus coagulase negative	Ceftriaxone, Ceftazidime, Doxycycline,Cloxacillin	Acute pancreatitis,Nephrotic syndrome, Dialysis	Survivor	Y		Y
R007	55	F	Asian			-	-	T2D	Survivor				Y
DM007	48	F	Asian			-	-	T2D	Survivor				Y
H001	37	F	Asian			-	-	-	Survivor
M020	61	M	Asian	0	community-acquired	B. pseudomallei	Ceftriaxone,Doxycycline, Ceftazidime	-	Survivor	Y
M021	56	F	Asian	0	community-acquired	B. pseudomallei	Ceftriaxone, Ceftazidime	T2D	Survivor	Y			Y
I018	57	M	Asian	1	community-acquired	Staphylococcus coagulase negative*	Vancomycin	T2D,CRF, Dialysis	Survivor	Y			Y									Tracheal intubation, Respiratory ventilator
I019	58	F	Asian	25	Hospital-acquired	Staphylococcus aureus	Cloxacillin, Ceftazidime	T2D, Wound	Survivor	Y			Y			Y
R008	39	M	Asian			-	-	T2D	Survivor				Y
R009	41	M	Asian			-	-	-	Survivor
M022	18	M	Asian	0	community-acquired	B. pseudomallei	Ceftazidime, Cactrim	T2D	Survivor	Y			Y					Y
M023	63	M	Asian	1	community-acquired	B. pseudomallei	Bactrim, Ceftazidime	T2D	Survivor	Y			Y			Y					Y
I020	66	F	Asian	1	community-acquired	Staphylococcus coagulase negative*	Ceftazidime,Ceftriaxone	T2D,ARF,Tuberculosis	Non survivor				Y		Y		Y		Y	Y	Y	Tracheal intubation, Respiratory ventilator
I021	54	F	Asian	1	community-acquired	Enterococcus spp.	Ceftazidime,Cloxacilin	T2D, Abcess	Non survivor	Y			Y		Y		Y	Y			Y
M024	44	M	Asian	0	community-acquired	B. pseudomallei	Meropenem	T2D,RF	Survivor	Y			Y			Y				Y	Y
M025	57	M	Asian	0	community-acquired	B. pseudomallei	Ceftazidime	T2D	Survivor	Y			Y				Y		Y	Y
I022	37	M	Asian	0	community-acquired	Staphylococcus coagulase negative*	Ceftriaxone, Ceftazidime	T2D, ARF	Non survivor	Y			Y		Y		Y				Y	Tracheal intubation, Respiratory ventilator
I023	70	F	Asian	1	community-acquired	E. coli	Doxycycline,Ceftazidime	T2D	Non survivor	Y			Y		Y		Y			Y
R010	64	M	Asian			-	-	-	Survivor
H002	35	F	Asian			-	-	-	Survivor
DM008	50	F	Asian			-	-	T2D	Survivor				Y
M026	48	M	Asian	0	community-acquired	B. pseudomallei	Ceftazidime, Doxycycline, Bactrim	T2D	Survivor	Y			Y			Y
M027	44	M	Asian	0	community-acquired	B. pseudomallei	Ceftriaxone, Ceftazidime, Meropenem	ARF	Survivor	Y						Y			Y
I024	56	M	Asian	1	community-acquired	Staphylococcus coagulase negative	Meropenem,Ceftazidime	T2D,RF	Survivor	Y			Y									Tracheal intubation, Respiratory ventilator
I025	50	M	Asian	4	Hospital-acquired	S. pneumoniae	Ceftriaxone, Meropenem	T2D	Non survivor	Y			Y		Y	Y			Y		Y
I026	57	M	Asian	0	community-acquired	K. pneumoniae	Ceftriaxone, Ceftazidime, Bactrim	T2D	Survivor	Y			Y			Y	Y	Y			Y
H004	43	F	Asian			-	-	-	Survivor
M028	70	M	Asian	0	community-acquired	B. pseudomallei	Ceftazidime, levofloxacin, Bactrim	T2D	Survivor	Y			Y			Y	Y		Y		Y
M029	50	M	Asian	0	community-acquired	B. pseudomallei	Ceftriaxone, Ceftazidime	CRF	Non survivor	Y					Y			Y			Y
M030	44	M	Asian	0	community-acquired	B. pseudomallei	Ceftazidime, Ceftriazone	T2D,Tuberculosis	Survivor	Y			Y			Y					Y
* = Positive by 2 blood cultures

## Sheet: Test set 2
Sample ID	Age	Gender	Race	Days of blood culture	Sources of infection	Bacterial isolation	Antibiotherapy before blood collection	Underlying diseases	Outcome	Antibiotherapy	Anti-fungal drugs	Immunosuppressive agents	T2D	T1D	Death	Pneumonia	Shock	Renal dysfunction	Liver dysfunction	Thrombocytopenia	Respiratory failure	Mechanical ventilation
I027	64	F	Asian	1	Community-acquired	E. coli*	Fortum, Ceftriaxone	Upper gastrointestinal bleeding	Non survivor	Y										Y
I028	81	F	Asian	11	Hospital-acquired	Corynebacterium spp.	Ceftriaxone, Fortum,Clindamycin	T2D	Survivor	Y			Y
I029	74	F	Asian	16	Hospital-acquired	Staphylococcus aureus	Fortum,Ceftriaxone,Tazocin	Asthma, Emphysema, ARF	Survivor	Y						Y		Y				Tracheal intubation
I031	48	M	Asian	0	Community-acquired	Enterococcus spp	Fortum	Urinary tract infection	Survivor	Y						Y
I032	54	F	Asian	0	Community-acquired	Enterococcus faecium	Fortum, Tazocin	T2D, Respiratory failure	Non survivor	Y			Y				Y				Y
I033	63	F	Asian	0	Community-acquired	E. coli*	Tazocin, Ceftriaxone, Fortum	T2D, Ovarian cancer	Survivor	Y			Y				Y
I034	43	M	Asian	0	Community-acquired	Aeromonas hydrophila*	Tazocin	-	Survivor	Y						Y	Y			Y		Tracheal intubation
M031	49	M	Asian	0	Community-acquired	B. pseudomallei	Fortum, Bactrim, Trazocin	T2D	Non survivor	Y			Y			Y	Y	Y		Y	Y
M032	54	M	Asian	0	Community-acquired	B. pseudomallei	Fortum , Doxycycline, Sulperazone	T2D	Non survivor	Y			Y			Y	Y			Y	Y
M033	44	M	Asian	1	Community-acquired	B. pseudomallei	Fortum , Sulperazone, Bactrim, Ciprofloxacin	T2D	Survivor	Y			Y			Y		Y			Y
M034	40	F	Asian	0	Community-acquired	B. pseudomallei	Fortum, Bactrim, Ceftazidime, Ceftriaxone	T2D	Survivor	Y			Y			Y
M035	56	M	Asian	0	Community-acquired	B. pseudomallei	Ceftriaxone, Ceftazidime, Fortum	COPD, T2D	Non survivor	Y			Y			Y				Y	Y
M036	41	F	Asian	0	Community-acquired	B. pseudomallei	Ceftriaxone, Ceftazidime	T2D	Non survivor	Y			Y				Y
M037	42	F	Asian	0	Community-acquired	B. pseudomallei	Bactrim, Fortum, Cloxacillin	T2D	Survivor	Y			Y
M038	49	F	Asian	0	Community-acquired	B. pseudomallei	Ceftriaxone, Fortum,Ceftazidime, Levofloxacin	T2D	Non survivor	Y			Y			Y	Y	Y			Y
H005	37	M	Asian			-	-
H006	35	M	Asian			-	-
H007	46	F	Asian			-	-
H008	67	M	Asian			-	-
H009	37	F	Asian			-	-
DM009	50	F	Asian			-	-						Y
DM010	50	F	Asian			-	-						Y
DM011	56	F	Asian			-	-						Y
DM012	57	F	Asian			-	-						Y
DM013	71	F	Asian			-	-						Y
* = Positive by 2 blood cultures
